# Supplementary material for: The Impact of Pulmonary Hypertension on Hospitalization Risk in Adults with Respiratory Syncytial Virus Infection
Source: Biomedicines. 2025 Sep 16;13(9):2272. doi: 10.3390/biomedicines13092272 (PMC12467006; doi:10.3390/biomedicines13092272)
Supplement: Supplementary file 1 [file biomedicines-13-02272-s001.zip]

Archive with 1 entries (1 files):
- biomedicines-3753080-supplementary.pdf
